# Supplementary material for: Semi-Interpenetrating Network Anion Exchange Membranes by Thiol–Ene Coupling Reaction for Alkaline Fuel Cells and Water Electrolyzers
Source: Molecules. 2023 Jul 17;28(14):5470. doi: 10.3390/molecules28145470 (PMC10385286; doi:10.3390/molecules28145470)
Supplement: Supplementary file 1 [file molecules-28-05470-s001.zip]

Archive with 1 entries (1 files):
- molecules-2510872-supplementary.pdf
